# Supplementary material for: Change and Tracking of Physical Fitness Among Children Aged 5–12 Years: A Systematic Review
Source: Sports (Basel). 2026 Mar 11;14(3):110. doi: 10.3390/sports14030110 (PMC13030685; doi:10.3390/sports14030110)
Supplement: Supplementary file 1 [file sports-14-00110-s001.zip]

Archive with 1 entries (1 files):
- sports-4152890-supplementary.pdf
